# Supplementary material for: Medical Students’ and Radiology Technician Trainees’ eHealth Literacy and Hygiene Awareness—Asynchronous and Synchronous Digital Hand Hygiene Training in a Single-Center Trial
Source: Healthcare (Basel). 2023 May 18;11(10):1475. doi: 10.3390/healthcare11101475 (PMC10218341; doi:10.3390/healthcare11101475)
Supplement: Supplementary file 1 [file healthcare-11-01475-s001.zip]

Archive with 1 entries (1 files):
- healthcare-2274832-supplementary (1).pdf
